# Supplementary material for: Occurrence patterns of coral-dwelling gall crabs (Cryptochiridae) over depth intervals in the Caribbean
Source: PeerJ. 2016 Mar 10;4:e1794. doi: 10.7717/peerj.1794 (PMC4793322; doi:10.7717/peerj.1794)
Supplement: Data S3 [file peerj-04-1794-s003.xlsx]

## Sheet: Occurrences Ksid
Locality	Depth	Siderastrea siderea						Stephanocoenia intersepta
		colonies (n)	inh. (n)	inh. (%)	surface (m²)	K. sid (n)	K. sid (d)	colonies (n)	inh. (n)	inh. (%)	surface (m²)	K. sid (n)	K. sid (d)
CAR01	6 m	5	0	0	0.0199243	0	0	0	0	--	0	0	--
	12 m	0	0	--	0.00524323	0	0	0	0	--	0.00623019	0	0
	18 m	6	0	0	0.0215281	0	0	5	0	0	0.0251675	0	0
CAR02	6 m	3	1	33.3333	0.231319	2	8.64607	1	1	100	0.0061685	1	162.114
	12 m	0	0	--	0	0	--	0	0	--	0	0	--
	18 m	0	0	--	0	0	--	6	0	0	0.0311509	0	0
CAR03	6 m	5	1	20	0.52716	24	45.527	0	0	--	0	0	--
	12 m	2	1	50	0.00548997	1	182.15	0	0	--	0	0	--
	18 m	2	0	0	0.148291	0	0	3	0	0	0.00074022	0	0
CAR04	6 m	6	1	16.6667	0.0378129	2	52.892	0	0	--	0	0	--
	12 m	0	0	--	0	0	--	1	0	0	0.00222066	0	0
	18 m	0	0	--	0	0	--	2	0	0	0.00838916	0	0
CAR05	6 m	0	0	--	0	0	--	1	0	0	0.0138791	0	0
	12 m	1	0	0	0.346978	0	0	5	0	0	0.569044	0	0
	18 m	0	0	--	0	0	--	1	0	0	0.0120903	0	0
CAR06	6 m	7	2	28.5714	0.086359	4	46.3183	0	0	--	0	0	--
	12 m	8	0	0	0.0624869	0	0	0	0	--	0	0	--
	18 m	1	0	0	0.00154213	0	0	1	0	0	0.0199859	0	0
CAR07	6 m	0	0	--	0	0	--	0	0	--	0	0	--
	12 m	0	0	--	0	0	--	1	0	0	0.0199859	0	0
	18 m	4	1	25	0.315889	4	12.6627	2	0	0	0.000801905	0	0
CAR08	6 m	6	1	16.6667	0.0204794	1	48.8295	0	0	--	0	0	--
	12 m	18	1	5.55556	0.0209112	2	95.6424	0	0	--	0	0	--
	18 m	2	0	0	0.00154213	0	0	0	0	--	0	0	--
CAR09	6 m	4	1	25	0.259941	3	11.5411	0	0	--	0	0	--
	12 m	4	2	50	0.959387	7	7.29632	0	0	--	0	0	--
	18 m	2	0	0	0.0109799	0	0	5	1	20	0.016655	1	60.0422
CAR11	6 m	2	2	100	0.0119052	2	167.994	1	0	0	0.00098696	0	0
	12 m	0	0	--	0	0	--	0	0	--	0	0	--
	18 m	4	2	50	0.481452	2	4.1541	0	0	--	0	0	--
CAR12	6 m	8	3	37.5	0.0405887	4	98.5495	0	0	--	0	0	--
	12 m	5	0	0	0.160813	0	0	0	0	--	0	0	--
	18 m	0	0	--	0	0	--	6	0	0	0.0953034	0	0
CAR13	6 m	0	0	--	0	0	--	0	0	--	0	0	--
	12 m	1	0	0	0.00098696	0	0	0	0	--	0	0	--
	18 m	0	0	--	0	0	--	1	0	0	0.0199859	0	0
CAR14	6 m	0	0	--	0	0	--	0	0	--	0	0	--
	12 m	2	0	0	0.046017	0	0	0	0	--	0	0	--
	18 m	3	0	0	0.0909237	0	0	1	0	0	0.0120903	0	0
CAR16	6 m	0	0	--	0	0	--	0	0	--	0	0	--
	12 m	1	0	0	0.0061685	0	0	0	0	--	0	0	--
	18 m	7	0	0	0.519943	0	0	1	0	0	0.067175	0	0
CAR17	6 m	0	0	--	0	0	--	0	0	--	0	0	--
	12 m	0	0	--	0	0	--	1	0	0	0.00098696	0	0
	18 m	1	0	0	0.0555165	0	0	3	1	33.3333	0.10178	1	9.82508
CAR18	6 m	0	0	--	0	0	--	0	0	--	0	0	--
	12 m	8	0	0	0.165439	0	0	1	0	0	0.024674	0	0
	18 m	2	0	0	0.0114117	0	0	0	0	--	0	0	--
CAR19	6 m	0	0	--	0	0	--	0	0	--	0	0	--
	12 m	0	0	--	0	0	--	0	0	--	0	0	--
	18 m	0	0	--	0	0	--	2	0	0	0.0524323	0	0
CAR20	6 m	14	5	35.7143	2.02913	12	5.91387	0	0	--	0	0	--
	12 m	1	0	0	0.0555165	0	0	0	0	--	0	0	--
	18 m	2	0	0	0.0144343	0	0	1	0	0	0.0755642	0	0
CAR21	6 m	2	2	100	0.149586	4	26.7404	0	0	--	0	0	--
	12 m	2	1	50	0.385531	2	5.18764	1	0	0	0.00154213	0	0
	18 m	3	1	33.3333	0.631901	1	1.58253	3	0	0	0.0274498	0	0
CAR22	6 m	0	0	--	0	0	--	0	0	--	0	0	--
	12 m	1	0	0	0.017827	0	0	0	0	--	0	0	--
	18 m	2	1	50	0.202574	1	4.93648	1	0	0	0.00499649	0	0
CAR23	6 m	0	0	--	0	0	--	0	0	--	0	0	--
	12 m	1	0	0	0.0555165	0	0	0	0	--	0	0	--
	18 m	0	0	--	0	0	--	2	0	0	0.360857	0	0
CAR24	6 m	0	0	--	0	0	--	0	0	--	0	0	--
	12 m	1	0	0	0.00222066	0	0	1	0	0	0.00154213	0	0
	18 m	3	0	0	0.0188139	0	0	1	0	0	0.0157914	0	0
CAR25	6 m	0	0	--	0	0	--	0	0	--	0	0	--
	12 m	2	1	50	0.0277583	1	36.0253	0	0	--	0	0	--
	18 m	9	0	0	0.127503	0	0	1	0	0	0.0326314	0	0
CAR26	6 m	0	0	--	0	0	--	0	0	--	0	0	--
	12 m	0	0	--	0	0	--	0	0	--	0	0	--
	18 m	1	0	0	0.124912	0	0	3	0	0	0.1069	0	0
CAR27	6 m	2	0	0	0.00771063	0	0	1	0	0	0.0631655	0	0
	12 m	1	1	100	0.00888264	1	112.579	1	0	0	0.0061685	0	0
	18 m	0	0	--	0	0	--	0	0	--	0	0	--
CAR28	6 m	2	1	50	0.0474358	1	21.0811	0	0	--	0	0	--
	12 m	1	0	0	0.0120903	0	0	0	0	--	0	0	--
	18 m	3	1	33.3333	0.0276966	2	72.2111	2	2	100	0.126454	3	23.724
CAR29	6 m	1	0	0	0.319775	0	0	0	0	--	0	0	--
	12 m	1	0	0	0.499649	0	0	0	0	--	0	0	--
	18 m	5	0	0	0.120903	0	0	2	0	0	0.00771063	0	0
