# Supplementary material for: Occurrence patterns of coral-dwelling gall crabs (Cryptochiridae) over depth intervals in the Caribbean
Source: PeerJ. 2016 Mar 10;4:e1794. doi: 10.7717/peerj.1794 (PMC4793322; doi:10.7717/peerj.1794)
Supplement: Table S1 [file peerj-04-1794-s004.xlsx]

## Sheet: Blad1
Locality code	Site	Latitude (N)	Longtitude (W)
CAR01	Piscadera bay	N 12°07.329'	W 068°58.131'
CAR02	Waterfabriek	N 12°06.588'	W 068°57.241'
CAR03	Sea Aquarium	N 12°04.907'	W 068°53.763'
CAR04	Blue Bay	N 12°08.063'	W 068°59.138'
CAR05	Playa Kalki	N 12°22.536'	W 069°09.464'
CAR06	Superior producer	N 12°06.354'	W 068°56.572'
CAR07	Kleine Knip	N 12°20.475'	W 069°09.154'
CAR08	Substation	N 12°05.064'	W 068°53.900'
CAR09	Sunset waters	N 12°16.046'	W 069°07.657'
CAR10	Playa lagun	N 12° 19.090'	W 069°09.036'
CAR11	Playa Manzalina	N 12°14.713'	W 069°06.314'
CAR12	Caracasbaai	N 12°04.588'	W 068°51.817'
CAR13	Jan Thiel	N 12°04.584'	W 068°52.796'
CAR14	Vaersenbaai	N 12°09.678	W 068°00.237'
CAR15	Klein Curacao	N 11°59.087	W 068°38.662'
CAR16	Slangenbaai	N 12°08.359'	W 068°59.840'
CAR17	Coral Estate / Habitat curacao	N 12°11.877'	W 069°04.751'
CAR18	Daaibooi	N 12°12.710'	W 069°05.087'
CAR19	PortoMari	N 12°13.103'	W 069°05.153'
CAR20	Marie pompoen	N 12°05.459'	W 68°54.338'
CAR21	Westside piscaderabay	N 12°07.464'	W 68°58.288'
CAR22	Playa Largu	N 12°14.118'	W 69°05.907'
CAR23	Boka pos spano	N 12°16.700'	W 69°08.591'
CAR24	Diver's leap	N 12°04.439'	W 68°52.714'
CAR25	Playa Forti	N 12°21.976'	W 69°09.220'
CAR26	Grote Knip	N 12°21.087'	W 69°09.095'
CAR27	Tugboat	N 12°04.152'	W 68°51.708'
CAR28	Slangenbaai	N 12°03.797'	W 68°51.190'
CAR29	Fuikbaai	N 12°02.855'	W 68°49.838'
